# Supplementary material for: Jmjd3/IRF4 axis aggravates myeloid fibroblast activation and m2 macrophage to myofibroblast transition in renal fibrosis
Source: Front Immunol. 2022 Sep 8;13:978262. doi: 10.3389/fimmu.2022.978262 (PMC9494509; doi:10.3389/fimmu.2022.978262)
Supplement: Supplementary file 1 [file DataSheet_1.zip]

Archive with 41 entries (35 files):
- supplementary materials/
- supplementary materials/ARG1+FIZZ1/
- supplementary materials/ARG1+FIZZ1/ARG1+FIZZ1.spv
- supplementary materials/ARG1+FIZZ1/ARG1+FIZZ1.xlsx
- supplementary materials/ARG1+FIZZ1/ARG1.jpg
- supplementary materials/ARG1+FIZZ1/FIZZ1.jpg
- supplementary materials/BUN+CR/
- supplementary materials/BUN+CR/BUN+CR.spv
- supplementary materials/BUN+CR/BUN+CR.xlsx
- supplementary materials/BUN+CR/BUN.jpg
- supplementary materials/BUN+CR/CR.jpg
- supplementary materials/IF/
- supplementary materials/IF/1-CD11b-SMA-GSKJ4-FA.jpg
- supplementary materials/IF/1-CD11b-SMA-GSKJ4-FA.spv
- supplementary materials/IF/1-CD11b-SMA-GSKJ4-FA.xlsx
- supplementary materials/IF/1-CD11b-SMA-IRF4KO-UUO.jpg
- supplementary materials/IF/1-CD11b-SMA-IRF4KO-UUO.spv
- supplementary materials/IF/1-CD11b-SMA-IRF4KO-UUO.xlsx
- supplementary materials/IF/1-CD11b-SMA-JMJD3KO-FA.jpg
- supplementary materials/IF/1-CD11b-SMA-JMJD3KO-FA.spv
- supplementary materials/IF/1-CD11b-SMA-JMJD3KO-FA.xlsx
- supplementary materials/IF/1-CD11b-SMA-JMJD3KO-UUO.jpg
- supplementary materials/IF/1-CD11b-SMA-JMJD3KO-UUO.spv
- supplementary materials/IF/1-CD11b-SMA-JMJD3KO-UUO.xlsx
- supplementary materials/IF/1-CD11b-SMA-transplantation.jpg
- supplementary materials/IF/1-CD11b-SMA-transplantation.spv
- supplementary materials/IF/1-CD11b-SMA-transplantation.xlsx
- supplementary materials/IF/1-CD206-SMA-JMJD3KO-IL4-IRF4OE.spv
- supplementary materials/IF/1-CD206-SMA-JMJD3KO-IL4-IRF4OE.xlsx
- supplementary materials/IF/1-CD206-SMA-JMJD3KO-IL4-IRF4OE1.jpg
- supplementary materials/IF/~$1-CD206-SMA-JMJD3KO-IL4-IRF4OE.xlsx
- supplementary materials/TNF-a+IL-6/
- supplementary materials/TNF-a+IL-6/IL-6 PCR.jpg
- supplementary materials/TNF-a+IL-6/TNF-a+IL-6.xlsx
- supplementary materials/TNF-a+IL-6/TNFa PCR.jpg
- supplementary materials/TNF-a+IL-6/TNFa+IL6.spv
- supplementary materials/WB-RAW-DATA-Fron-Immuno1.PPTX
- supplementary materials/supplementary figure/
- supplementary materials/supplementary figure/supplementary figure 1.pdf
- supplementary materials/supplementary figure/supplementary figure 1.pptx
- supplementary materials/supplementary figure/~$supplementary figure 1.pptx
