# Supplementary material for: Jmjd3/IRF4 axis aggravates myeloid fibroblast activation and m2 macrophage to myofibroblast transition in renal fibrosis
Source: Front Immunol. 2022 Sep 8;13:978262. doi: 10.3389/fimmu.2022.978262 (PMC9494509; doi:10.3389/fimmu.2022.978262)
Supplement: Supplementary file 1 [file DataSheet_1.zip › supplementary materials/ARG1+FIZZ1/ARG1+FIZZ1.xlsx]

## Sheet: Sheet1
	基因名称				平均值				△CT=CT目的基因-CtGAPDH			△△CT=△CT实验-△CT对照			表达倍数=2-△△CT
标本编号	GAPDH	ARG1	FIZZ1		GAPDH	ARG1	FIZZ1		ARG1	FIZZ1		ARG1	FIZZ1		ARG1	FIZZ1
WT-Vehicle 1	20.6595	30.4219	30.4524
WT-Vehicle 1	20.5223	30.6169	30.8359		20.6129	30.5006	30.6338		9.88777	10.0209		0	0		1	1
WT-Vehicle 1	20.6569	30.463	30.6131
WT-Vehicle 2	20.4641	30.2374	30.4394
WT-Vehicle 2	20.4607	30.3537	30.3341		20.4351	30.3429	30.3134		9.90784	9.87837		0.0200703	-0.142547		0.986185	1.10385
WT-Vehicle 2	20.3804	30.4376	30.1668
WT-Vehicle 3	21.0296	30.0438	29.118
WT-Vehicle 3	20.9102	30.0427	29.1902		20.9797	30.058	29.2058		9.07827	8.22609		-0.809496	-1.79482		1.7526	3.46973
WT-Vehicle 3	20.9993	30.0876	29.3092
WT-Vehicle 4	19.7682	30.3002	30.2162
WT-Vehicle 4	19.7911	30.5317	30.1627		19.8615	30.3353	30.1896		10.4738	10.3281		0.585984	0.307166		0.666195	0.808228
WT-Vehicle 4	20.0253	30.174	30.19
WT-Vehicle 5	21.2476	30.4745	30.3497
WT-Vehicle 5	21.2483	30.5584	30.3766		21.2115	30.4922	30.3287		9.28067	9.11721		-0.607103	-0.903711		1.5232	1.87087
WT-Vehicle 5	21.1386	30.4437	30.2598
WT-Vehicle 6	21.1471	31.4332	31.8107
WT-Vehicle 6	21.2586	30.9244	31.7628		21.1265	31.053	31.7763		9.92656	10.6498		0.0387904	0.628931		0.973471	0.646656
WT-Vehicle 6	20.9737	30.8015	31.7554
WT-FA 1	20.0139	26.0483	25.3951
WT-FA 1	19.9468	25.8925	25.1583		20.0115	25.9774	25.2987		5.96591	5.28725		-3.92186	-4.73366		15.1564	26.6057
WT-FA 1	20.0738	25.9914	25.3428
WT-FA 2	19.3872	25.1161	24.4238
WT-FA 2	19.14	24.7936	24.5218		19.3393	24.9719	24.5051		5.63259	5.16584		-4.25518	-4.85508		19.0958	28.9417
WT-FA 2	19.4907	25.0059	24.5697
WT-FA 3	19.7414	24.9652	24.3015
WT-FA 3	19.6151	25.0085	24.3153		19.6385	24.9268	24.3106		5.28828	4.67202		-4.59949	-5.34889		24.2429	40.7546
WT-FA 3	19.5591	24.8068	24.3149
WT-FA 4	18.4907	24.4835	24.26
WT-FA 4	18.82	24.4924	24.1535		18.6905	24.4892	24.1777		5.79873	5.48724		-4.08904	-4.53368		17.0186	23.1618
WT-FA 4	18.7607	24.4917	24.1198
WT-FA 5	18.7347	23.984	24.2872
WT-FA 5	18.7417	23.9959	24.3456		18.7156	23.9688	24.2823		5.25327	5.5667		-4.6345	-4.45421		24.8384	21.9206
WT-FA 5	18.6703	23.9265	24.214
WT-FA 6	18.6863	24.2046	24.5295
WT-FA 6	18.7653	24.2658	24.4889		18.7157	24.2252	24.5168		5.50952	5.80107		-4.37825	-4.21985		20.7963	18.6338
WT-FA 6	18.6956	24.2053	24.5321
Jmjd3 cKo-Vehicle 1	18.9837	29.0596	28.108
Jmjd3 cKo-Vehicle 1	18.8668	29.1161	28.4144		18.8948	29.0555	28.2992		10.1607	9.40438		0.272885	-0.616532		0.827663	1.53319
Jmjd3 cKo-Vehicle 1	18.834	28.9907	28.3752
Jmjd3 cKo-Vehicle 2	19.5088	28.2444	28.4943
Jmjd3 cKo-Vehicle 2	19.4152	28.3937	28.6957		19.3778	28.3076	28.7068		8.92984	9.32903		-0.957934	-0.691889		1.94253	1.6154
Jmjd3 cKo-Vehicle 2	19.2093	28.2847	28.9304
Jmjd3 cKo-Vehicle 3	19.7698	28.6378	30.2327
Jmjd3 cKo-Vehicle 3	19.942	28.7022	30.1772		19.9046	28.6254	30.2246		8.72082	10.32		-1.16695	0.299083		2.24537	0.812769
Jmjd3 cKo-Vehicle 3	20.002	28.5363	30.2639
Jmjd3 cKo-Vehicle 4	19.5686	29.2962	29.4035
Jmjd3 cKo-Vehicle 4	19.5894	29.3999	29.294		19.5932	29.4267	29.2123		9.83352	9.61914		-0.0542516	-0.401771		1.03832	1.32113
Jmjd3 cKo-Vehicle 4	19.6215	29.5841	28.9396
Jmjd3 cKo-Vehicle 5	19.3561	28.3903	28.5653
Jmjd3 cKo-Vehicle 5	19.1696	28.3938	28.0696		19.211	28.4132	28.1855		9.20224	8.97451		-0.685532	-1.0464		1.6083	2.06537
Jmjd3 cKo-Vehicle 5	19.1072	28.4555	27.9215
Jmjd3 cKo-Vehicle 6	18.887	29.3338	29.2504
Jmjd3 cKo-Vehicle 6	18.8531	28.6328	29.0053		18.7987	29.0079	28.9901		10.2092	10.1914		0.321472	0.1705		0.800253	0.888534
Jmjd3 cKo-Vehicle 6	18.6559	29.0571	28.7145
Jmjd3 cKo-FA-1	19.5804	27.0278	26.708
Jmjd3 cKo-FA-1	19.5968	26.3011	26.7941		19.5911	26.5627	26.8733		6.97161	7.2822		-2.91616	-2.73872		7.54836	6.67476
Jmjd3 cKo-FA-1	19.5962	26.3592	27.1179
Jmjd3 cKo-FA-2	19.5231	26.4444	27.2633
Jmjd3 cKo-FA-2	19.4337	26.3547	27.1512		19.4767	26.4165	27.22		6.93975	7.7433		-2.94802	-2.27761		7.71688	4.84875
Jmjd3 cKo-FA-2	19.4733	26.4503	27.2456
Jmjd3 cKo-FA-3	19.8162	27.0267	26.2369
Jmjd3 cKo-FA-3	20.0076	26.606	26.3878		19.9437	26.6574	26.5455		6.7137	6.60184		-3.17407	-3.41907		9.0259	10.6966
Jmjd3 cKo-FA-3	20.0071	26.3394	27.0118
Jmjd3 cKo-FA-4	19.1778	26.0536	26.4217
Jmjd3 cKo-FA-4	19.2729	25.924	26.0313		19.2758	25.991	26.2393		6.71519	6.96346		-3.17258	-3.05745		9.01658	8.32501
Jmjd3 cKo-FA-4	19.3768	25.9954	26.2649
Jmjd3 cKo-FA-5	19.9073	26.7492	27.787
Jmjd3 cKo-FA-5	19.9301	26.6383	27.4782		19.9396	26.7269	27.6129		6.78735	7.67333		-3.10042	-2.34759		8.57666	5.08974
Jmjd3 cKo-FA-5	19.9813	26.7933	27.5735
Jmjd3 cKo-FA-6	20.5042	26.2515	26.8695
Jmjd3 cKo-FA-6	20.7091	26.712	26.8175		20.6159	26.4708	26.8527		5.85493	6.23683		-4.03284	-3.78409		16.3683	13.776
Jmjd3 cKo-FA-6	20.6344	26.4489	26.8712
标本编号	ARG1	FIZZ1
WT-Vehicle 1	1	1
WT-Vehicle 2	0.986185	1.10385
WT-Vehicle 3	1.7526	3.46973
WT-Vehicle 4	0.666195	0.808228
WT-Vehicle 5	1.5232	1.87087
WT-Vehicle 6	0.973471	0.646656
WT-FA 1	15.1564	26.6057
WT-FA 2	19.0958	28.9417
WT-FA 3	24.2429	40.7546
WT-FA 4	17.0186	23.1618
WT-FA 5	24.8384	21.9206
WT-FA 6	20.7963	18.6338
Jmjd3 cKo-Vehicle 1	0.827663	1.53319
Jmjd3 cKo-Vehicle 2	1.94253	1.6154
Jmjd3 cKo-Vehicle 3	2.24537	0.812769
Jmjd3 cKo-Vehicle 4	1.03832	1.32113
Jmjd3 cKo-Vehicle 5	1.6083	2.06537
Jmjd3 cKo-Vehicle 6	0.800253	0.888534
Jmjd3 cKo-FA-1	7.54836	6.67476
Jmjd3 cKo-FA-2	7.71688	4.84875
Jmjd3 cKo-FA-3	9.0259	10.6966
Jmjd3 cKo-FA-4	9.01658	8.32501
Jmjd3 cKo-FA-5	8.57666	5.08974
Jmjd3 cKo-FA-6	16.3683	13.776
