# Supplementary material for: Jmjd3/IRF4 axis aggravates myeloid fibroblast activation and m2 macrophage to myofibroblast transition in renal fibrosis
Source: Front Immunol. 2022 Sep 8;13:978262. doi: 10.3389/fimmu.2022.978262 (PMC9494509; doi:10.3389/fimmu.2022.978262)
Supplement: Supplementary file 1 [file DataSheet_1.zip › supplementary materials/BUN+CR/BUN+CR.xlsx]

## Sheet: Sheet1
group	BUN(mg/dL)	Cr(mg/dL)
WT-Vehicle 1	26.3224	0.419385
WT-Vehicle 2	34.7623	0.358384
WT-Vehicle 3	27.3748	0.398475
WT-Vehicle 4	28.0193	0.421177
WT-Vehicle 5	25.5455	0.360716
WT-Vehicle 6	30.9158	0.32026
WT-FA 1	118.286	1.93981
WT-FA 2	141.657	2.32935
WT-FA 3	152.027	2.2189
WT-FA 4	122.391	1.61084
WT-FA 5	132.767	2.49799
WT-FA 6	103.378	1.88753
Jmjd3 cKo-Vehicle 1	33.5814	0.307428
Jmjd3 cKo-Vehicle 2	30.8785	0.319107
Jmjd3 cKo-Vehicle 3	24.2479	0.44331
Jmjd3 cKo-Vehicle 4	27.6112	0.392497
Jmjd3 cKo-Vehicle 5	28.9845	0.360467
Jmjd3 cKo-Vehicle 6	25.3597	0.428378
Jmjd3 cKo-FA-1	85.7301	0.894531
Jmjd3 cKo-FA-2	109.1	1.21305
Jmjd3 cKo-FA-3	106.471	0.976013
Jmjd3 cKo-FA-4	90.4108	1.02575
Jmjd3 cKo-FA-5	47.2114	0.561022
Jmjd3 cKo-FA-6	69.5817	1.37954
