# Supplementary material for: Jmjd3/IRF4 axis aggravates myeloid fibroblast activation and m2 macrophage to myofibroblast transition in renal fibrosis
Source: Front Immunol. 2022 Sep 8;13:978262. doi: 10.3389/fimmu.2022.978262 (PMC9494509; doi:10.3389/fimmu.2022.978262)
Supplement: Supplementary file 1 [file DataSheet_1.zip › supplementary materials/IF/1-CD11b-SMA-GSKJ4-FA.xlsx]

## Sheet: 1
		CON Vehicle	FA Vehicle	CON GSKJ4	FA GSKJ4
		0	29	1	6		纵坐标：CD11b+ α-SMA+ cells/HPF
		1	10	0	4
		0	15	1	8
		1	24	0	11
		0	27	0	9
		0	14	0	7
	AVE	0.333333	19.8333	0.333333	7.5
	STD	0.516398	7.83369	0.516398	2.42899

## Sheet: Sheet1
						2	17	2	6			2	2	2	0	0	1	17	20	29	10	25	11
						2	20	0	5			2	0	3	3	0	0	6	5	5	8	6	10
						2	29	3	5
						0	10	3	8
						0	25	0	6
						1	11	0	10
