# Supplementary material for: Jmjd3/IRF4 axis aggravates myeloid fibroblast activation and m2 macrophage to myofibroblast transition in renal fibrosis
Source: Front Immunol. 2022 Sep 8;13:978262. doi: 10.3389/fimmu.2022.978262 (PMC9494509; doi:10.3389/fimmu.2022.978262)
Supplement: Supplementary file 1 [file DataSheet_1.zip › supplementary materials/IF/1-CD11b-SMA-IRF4KO-UUO.xlsx]

## Sheet: 1
		WT CON	WT UUO	IRF4-KO CON	IRF4-KO UUO		纵坐标：CD11b+ α-SMA+ cells/HPF
		0	33	0	9
		1	24	0	14
		0	18	0	8
		0	25	1	11
		1	16	0	7
		0	20	0	8
	AVE	0.333333	22.6667	0.166667	9.5
	STD	0.516398	6.121	0.408248	2.58844
