# Supplementary material for: Jmjd3/IRF4 axis aggravates myeloid fibroblast activation and m2 macrophage to myofibroblast transition in renal fibrosis
Source: Front Immunol. 2022 Sep 8;13:978262. doi: 10.3389/fimmu.2022.978262 (PMC9494509; doi:10.3389/fimmu.2022.978262)
Supplement: Supplementary file 1 [file DataSheet_1.zip › supplementary materials/IF/1-CD11b-SMA-JMJD3KO-FA.xlsx]

## Sheet: CD1DKO-WT-FA-CD45-SMA
		WT Vehicle	WT FA	Jmjd3-cKO Vechile	Jmjd3-cKO FA
		0	16	0	7		纵坐标：CD11b+ α-SMA+ cells/HPF
		1	13	1	6
		0	23	1	13
		0	15	0	7
		1	10	1	6
		0	17	0	4
	AVE	0.333333	15.6667	0.5	7.16667
	STD	0.516398	4.36654	0.547723	3.0605
