# Supplementary material for: Jmjd3/IRF4 axis aggravates myeloid fibroblast activation and m2 macrophage to myofibroblast transition in renal fibrosis
Source: Front Immunol. 2022 Sep 8;13:978262. doi: 10.3389/fimmu.2022.978262 (PMC9494509; doi:10.3389/fimmu.2022.978262)
Supplement: Supplementary file 1 [file DataSheet_1.zip › supplementary materials/IF/1-CD11b-SMA-JMJD3KO-UUO.xlsx]

## Sheet: 1
		WT-CON	WT-UUO	Jmjd3-cKO CON	Jmjd3-cKO UUO		纵坐标：CD11b+ α-SMA+ cells/HPF
		0	28	0	6
		1	22	0	11
		0	15	1	6
		0	30	0	15
		0	24	1	10
		1	12	1	5
											2	1	0	0	0	1
											1	0	1	0	1	0
	AVE	0.333333	21.8333	0.5	8.83333
	STD	0.516398	7.11102	0.547723	3.86868
