# Supplementary material for: Jmjd3/IRF4 axis aggravates myeloid fibroblast activation and m2 macrophage to myofibroblast transition in renal fibrosis
Source: Front Immunol. 2022 Sep 8;13:978262. doi: 10.3389/fimmu.2022.978262 (PMC9494509; doi:10.3389/fimmu.2022.978262)
Supplement: Supplementary file 1 [file DataSheet_1.zip › supplementary materials/IF/1-CD11b-SMA-transplantation.xlsx]

## Sheet: 1
		CON WT→WT	UUO WT→WT	CON KO→WT	UUO KO→WT		纵坐标：CD11b+ α-SMA+ cells/HPF
		0	35	0	13
		0	23	0	10
		0	16	1	7
		0	26	0	6
		0	21	0	13
		1	19	0	7
	AVE	0.166667	23.3333	0.166667	9.33333
	STD	0.408248	6.65332	0.408248	3.14113
