# Supplementary material for: Jmjd3/IRF4 axis aggravates myeloid fibroblast activation and m2 macrophage to myofibroblast transition in renal fibrosis
Source: Front Immunol. 2022 Sep 8;13:978262. doi: 10.3389/fimmu.2022.978262 (PMC9494509; doi:10.3389/fimmu.2022.978262)
Supplement: Supplementary file 1 [file DataSheet_1.zip › supplementary materials/IF/1-CD206-SMA-JMJD3KO-IL4-IRF4OE.xlsx]

## Sheet: Sheet1
		Jmjd3-cKO	−	−	+	+	+
		IL-4	−	+	−	+	+
		IRF4-OE	−	−	+	−	+
			0	26	0	6	20
			0	22	0	5	18
			0	18	0	7	19
			0	15	0	3	15
			0	17	0	4	12
			0	19	0	5	14
