# Supplementary material for: Jmjd3/IRF4 axis aggravates myeloid fibroblast activation and m2 macrophage to myofibroblast transition in renal fibrosis
Source: Front Immunol. 2022 Sep 8;13:978262. doi: 10.3389/fimmu.2022.978262 (PMC9494509; doi:10.3389/fimmu.2022.978262)
Supplement: Supplementary file 1 [file DataSheet_1.zip › supplementary materials/TNF-a+IL-6/TNF-a+IL-6.xlsx]

## Sheet: Sheet1
	基因名称				平均值				△CT=CT目的基因-CtGAPDH			△△CT=△CT实验-△CT对照			表达倍数=2-△△CT
标本编号	GAPDH	TNF-α	IL-6		GAPDH	TNF-α	IL-6		TNF-α	IL-6		TNF-α	IL-6		TNF-α	IL-6
WT-Vehicle 1	19.6994	29.5483	29.706
WT-Vehicle 1	19.696	29.7433	30.0894		19.6704	29.627	29.8873		9.9566	10.2169		0	0		1	1
WT-Vehicle 1	19.6157	29.5894	29.8666
WT-Vehicle 2	20.2829	29.1398	28.3062
WT-Vehicle 2	20.1457	29.2561	28.2008		20.2363	29.2453	28.1802		9.00893	7.94386		-0.947676	-2.27308		1.92876	4.83355
WT-Vehicle 2	20.2803	29.3399	28.0336
WT-Vehicle 3	20.265	28.9461	28.9848
WT-Vehicle 3	20.1456	28.945	29.057		20.2151	28.9604	29.0726		8.7453	8.85753		-1.2113	-1.35942		2.31547	2.56582
WT-Vehicle 3	20.2346	28.9899	29.176
WT-Vehicle 4	19.0035	29.2025	29.083
WT-Vehicle 4	19.0265	29.4341	29.0294		19.0969	29.2377	28.9535		10.1408	9.85664		0.184177	-0.360307		0.880151	1.2837
WT-Vehicle 4	19.2607	29.0763	28.7481
WT-Vehicle 5	20.483	29.3768	29.4164
WT-Vehicle 5	20.4836	29.4607	29.2434		20.4468	29.3945	29.3621		8.94769	8.9153		-1.00891	-1.30164		2.01239	2.46509
WT-Vehicle 5	20.3739	29.346	29.4266
WT-Vehicle 6	20.3824	30.3356	29.6775
WT-Vehicle 6	20.494	29.8267	29.6295		20.3618	29.9554	29.6431		9.59359	9.28128		-0.363017	-0.935666		1.28611	1.91277
WT-Vehicle 6	20.2091	29.7039	29.6222
WT-FA 1	20.5126	26.6857	26.8249
WT-FA 1	20.4455	26.53	26.5881		20.5102	26.6149	26.7286		6.10465	6.21836		-3.85195	-3.99858		14.4395	15.9843
WT-FA 1	20.5725	26.6288	26.7727
WT-FA 2	19.8859	25.7536	25.8537
WT-FA 2	19.6387	25.4311	25.9517		19.838	25.6093	25.935		5.77133	6.09695		-4.18528	-4.12		18.1926	17.3877
WT-FA 2	19.9894	25.6433	25.9995
WT-FA 3	20.2401	25.6026	25.7314
WT-FA 3	20.1139	25.646	25.7451		20.1373	25.5643	25.7404		5.42702	5.60313		-4.52958	-4.61381		23.0962	24.4847
WT-FA 3	20.0578	25.4442	25.7447
WT-FA 4	18.9894	25.921	26.3593
WT-FA 4	19.3188	25.9299	26.3387		19.1892	25.9267	26.3533		6.73747	7.16408		-3.21914	-3.05287		9.3123	8.29859
WT-FA 4	19.2594	25.9291	26.3619
WT-FA 5	19.2334	25.6215	25.717
WT-FA 5	19.2404	25.8334	25.7754		19.2143	25.7063	25.7121		6.49201	6.49781		-3.4646	-3.71913		11.0394	13.1695
WT-FA 5	19.169	25.664	25.6438
WT-FA 6	19.185	25.8421	25.6898
WT-FA 6	19.264	25.9033	25.5833		19.2145	25.8627	25.6076		6.64825	6.39311		-3.30835	-3.82383		9.90633	14.1608
WT-FA 6	19.1944	25.8428	25.5496
Jmjd3 cKo-Vehicle 1	19.4824	29.3434	30.6092
Jmjd3 cKo-Vehicle 1	19.3655	29.3998	30.6136		19.3935	29.3392	30.3078		9.94568	10.9142		-0.0109244	0.697257		1.0076	0.616744
Jmjd3 cKo-Vehicle 1	19.3327	29.2745	29.7004
Jmjd3 cKo-Vehicle 2	20.0075	28.5281	29.3308
Jmjd3 cKo-Vehicle 2	19.9139	28.6775	29.5321		19.8765	28.5913	29.5433		8.71486	9.66678		-1.24174	-0.55017		2.36484	1.46426
Jmjd3 cKo-Vehicle 2	19.708	28.5684	29.7669
Jmjd3 cKo-Vehicle 3	20.2685	28.9216	28.9445
Jmjd3 cKo-Vehicle 3	20.4407	28.9859	29.2509		20.4033	28.9092	29.1357		8.50584	8.73234		-1.45076	-1.4846		2.73353	2.7984
Jmjd3 cKo-Vehicle 3	20.5007	28.8201	29.2117
Jmjd3 cKo-Vehicle 4	20.0673	29.5799	30.2399
Jmjd3 cKo-Vehicle 4	20.0881	29.6836	30.1304		20.0919	29.7105	30.0488		9.61854	9.95689		-0.338061	-0.260052		1.26406	1.19752
Jmjd3 cKo-Vehicle 4	20.1203	29.8678	29.776
Jmjd3 cKo-Vehicle 5	19.8549	28.674	29.4018
Jmjd3 cKo-Vehicle 5	19.6683	28.6776	28.9061		19.7097	28.697	29.022		8.98726	9.31226		-0.969342	-0.904682		1.95795	1.87213
Jmjd3 cKo-Vehicle 5	19.6059	28.7393	28.758
Jmjd3 cKo-Vehicle 6	19.3857	29.6176	30.0869
Jmjd3 cKo-Vehicle 6	19.3519	28.9166	29.8418		19.2974	29.2917	29.8266		9.99427	10.5292		0.0376621	0.31222		0.974232	0.805402
Jmjd3 cKo-Vehicle 6	19.1546	29.3408	29.551
Jmjd3 cKo-FA-1	20.0791	28.4116	27.9168
Jmjd3 cKo-FA-1	20.0955	27.6849	28.0029		20.0898	27.9465	28.0821		7.85663	7.9923		-2.09997	-2.22465		4.28702	4.67397
Jmjd3 cKo-FA-1	20.0949	27.743	28.3267
Jmjd3 cKo-FA-2	20.0218	27.8282	28.4721
Jmjd3 cKo-FA-2	19.9325	27.7385	28.3601		19.9754	27.8002	28.4288		7.82478	8.4534		-2.13183	-1.76354		4.38272	3.39531
Jmjd3 cKo-FA-2	19.9721	27.834	28.4544
Jmjd3 cKo-FA-3	20.315	28.4104	28.4457
Jmjd3 cKo-FA-3	20.5064	27.9898	28.5966		20.4424	28.0411	28.7543		7.59872	8.31194		-2.35788	-1.90501		5.12617	3.7451
Jmjd3 cKo-FA-3	20.5058	27.7231	29.2206
Jmjd3 cKo-FA-4	19.6765	26.4374	27.5566
Jmjd3 cKo-FA-4	19.7716	26.3077	27.1662		19.7745	26.3748	27.3742		6.60021	7.59969		-3.35639	-2.61726		10.2418	6.13582
Jmjd3 cKo-FA-4	19.8755	26.3792	27.3998
Jmjd3 cKo-FA-5	20.406	28.1329	28.922
Jmjd3 cKo-FA-5	20.4289	28.0221	28.6132		20.4383	28.1107	28.7479		7.67238	8.30955		-2.28423	-1.9074		4.87103	3.75131
Jmjd3 cKo-FA-5	20.4801	28.1771	28.7084
Jmjd3 cKo-FA-6	21.003	27.6353	28.4044
Jmjd3 cKo-FA-6	21.2078	28.0958	28.5525		21.1146	27.8546	28.521		6.73996	7.40639		-3.21664	-2.81056		9.29622	7.01557
Jmjd3 cKo-FA-6	21.1331	27.8327	28.6061
标本编号	TNF-α	IL-6
WT-Vehicle 1	1	1
WT-Vehicle 2	1.92876	4.83355
WT-Vehicle 3	2.31547	2.56582
WT-Vehicle 4	0.880151	1.2837
WT-Vehicle 5	2.01239	2.46509
WT-Vehicle 6	1.28611	1.91277
WT-FA 1	14.4395	15.9843
WT-FA 2	18.1926	17.3877
WT-FA 3	23.0962	24.4847
WT-FA 4	9.3123	8.29859
WT-FA 5	11.0394	13.1695
WT-FA 6	9.90633	14.1608
Jmjd3 cKo-Vehicle 1	1.0076	0.616744
Jmjd3 cKo-Vehicle 2	2.36484	1.46426
Jmjd3 cKo-Vehicle 3	2.73353	2.7984
Jmjd3 cKo-Vehicle 4	1.26406	1.19752
Jmjd3 cKo-Vehicle 5	1.95795	1.87213
Jmjd3 cKo-Vehicle 6	0.974232	0.805402
Jmjd3 cKo-FA-1	4.28702	4.67397
Jmjd3 cKo-FA-2	4.38272	3.39531
Jmjd3 cKo-FA-3	5.12617	3.7451
Jmjd3 cKo-FA-4	10.2418	6.13582
Jmjd3 cKo-FA-5	4.87103	3.75131
Jmjd3 cKo-FA-6	9.29622	7.01557
